# Supplementary material for: Pan-cancer Analysis of the Disulfidptosis-related Gene NCKAP1 and Its Prognostic Value for Lung Adenocarcinoma
Source: J Cancer. 2023 Oct 9;14(17):3351–67. doi: 10.7150/jca.88650 (PMC10622996; doi:10.7150/jca.88650)
Supplement: Supplementary file 1 — Supplementary tables. [file jcav14p3351s1.zip]

Archive with 5 entries (5 files):
- Supplementary  Table S1.xlsx
- Supplementary  Table S2.xlsx
- Supplementary  Table S3.xlsx
- Supplementary  Table S4.xlsx
- Supplementary  Table S5.xlsx
