# Supplementary material for: Pan-cancer Analysis of the Disulfidptosis-related Gene NCKAP1 and Its Prognostic Value for Lung Adenocarcinoma
Source: J Cancer. 2023 Oct 9;14(17):3351–67. doi: 10.7150/jca.88650 (PMC10622996; doi:10.7150/jca.88650)
Supplement: Supplementary file 1 — Supplementary tables. [file jcav14p3351s1.zip › Supplementary Table S1.xlsx]

## Sheet: Sheet1
	TMB		MSI
	cor	pvalue	cor	pvalue
ACC	0.185978	0.105358	0.0171188	0.882524
BLCA	-0.0403701	0.416641	-0.0557229	0.262041
BRCA	0.0309908	0.332219	-0.0171203	0.581481
CESC	0.0500314	0.399267	0.114889	0.0460554
CHOL	-0.129301	0.452297	0.199457	0.243506
COAD	-0.0129757	0.828255	-0.159481	0.00697972
COADREAD	-0.0044282	0.932165	-0.11324	0.0285484
DLBC	-0.13047	0.441491	-0.588095	1.38e-05
ESCA	-0.0107305	0.886317	0.00875452	0.907147
GBM	-0.0384388	0.641626	0.0884782	0.279998
GBMLGG	-0.0239987	0.54136	0.0271866	0.486648
HNSC	-0.0366296	0.414705	-0.164695	0.00021666
KICH	-0.044933	0.720161	-0.113827	0.362808
KIPAN	-0.0192362	0.616813	-0.0895677	0.018784
KIRC	-0.0192362	0.616813	0.0667698	0.221503
KIRP	-0.135624	0.0234712	-0.00178987	0.976
LAML	-0.0617733	0.493747	-0.0466742	0.600861
LGG	-0.0120326	0.788189	-0.0473368	0.287883
LIHC	-0.0346439	0.514094	0.033059	0.527824
LUAD	0.125629	0.00453128	-0.00133223	0.976034
LUSC	0.0346979	0.44535	0.0932034	0.0391728
MESO	0.0345867	0.757717	0.0266079	0.81128
OV	-0.0552824	0.337533	0.0843629	0.14291
PAAD	0.0115201	0.881124	0.0210737	0.781309
PCPG	0.114252	0.129969	0.0913393	0.226621
PRAD	0.00767757	0.865116	-0.179251	6.05827e-05
READ	0.0236481	0.824905	0.122187	0.253998
SARC	-0.0410083	0.53249	0.0179028	0.777324
SKCM	0.0254512	0.799559	0.0120891	0.904013
STAD	0.0356471	0.472178	0.0314349	0.524596
STES	-0.0506733	0.219453	0.0314349	0.524596
TGCT	0.0485232	0.564953	0.08462	0.306519
THCA	-0.0459676	0.310377	-0.146804	0.00107917
THYM	0.0624591	0.501639	0.0149517	0.872332
UCEC	0.00110646	0.988405	0.0650978	0.385276
UCS	-0.104167	0.440634	-0.0587568	0.664178
UVM	-0.0829743	0.467231	0.147077	0.195853
