# Supplementary material for: Pan-cancer Analysis of the Disulfidptosis-related Gene NCKAP1 and Its Prognostic Value for Lung Adenocarcinoma
Source: J Cancer. 2023 Oct 9;14(17):3351–67. doi: 10.7150/jca.88650 (PMC10622996; doi:10.7150/jca.88650)
Supplement: Supplementary file 1 — Supplementary tables. [file jcav14p3351s1.zip › Supplementary Table S2.xlsx]

## Sheet: Sheet1
GENE NAME
SP3
CAMSAP2
BMPR2
SPTLC1
SCRN3
RAB3GAP1
ZFP91
2023-03-07
CWC22
ZC3H15
PRKRA
PLEKHA3
FUBP3
RPE
EXOC5
UBR3
KPNA4
RNF11
NUP35
CRK
ITGAV
ARHGAP5
C2orf69
CDC42BPB
EIF4G2
FAM168B
SMEK2
ATMIN
GTF2A1
PCNP
HNRNPLL
RAB14
SEPT2
EXOC6B
DYNC1I2
NAA30
BTBD1
TJP1
SEPT10
ARL5A
PPP2R5E
KPNA1
SLC4A1AP
ATP2A2
ABI1
ZFAND3
UBQLN1
RAB1A
ZNF770
KIAA1715
PUM2
PPP1CB
UBQLN2
WASL
ARHGEF12
MAPK1
RAB5A
FBXO3
FAM199X
ASNSD1
API5
HIAT1
TNKS2
MORF4L1P1
ORC4
BAG5
ZBTB6
KCMF1
ATF2
KCTD18
EIF4E
ARPP19
MTPN
ZNF148
MMGT1
ACBD3
YWHAQ
CCSER2
PTK2
FYTTD1
FCF1
UBXN4
GPR107
GORASP2
MATR3
CPSF2
HNRNPK
NDUFS1
PTPN11
BBX
TMEM30A
CHMP3
TWF1
KPNA3
RAB10
RAB6A
EFCAB14
YIPF6
UEVLD
PURB
