# Supplementary material for: Pan-cancer Analysis of the Disulfidptosis-related Gene NCKAP1 and Its Prognostic Value for Lung Adenocarcinoma
Source: J Cancer. 2023 Oct 9;14(17):3351–67. doi: 10.7150/jca.88650 (PMC10622996; doi:10.7150/jca.88650)
Supplement: Supplementary file 1 — Supplementary tables. [file jcav14p3351s1.zip › Supplementary Table S3.xlsx]

## Sheet: Sheet1
GO:BP
#term ID	term description	observed gene count	background gene count	strength	false discovery rate	matching proteins in your network (IDs)	matching proteins in your network (labels)
GO:0038096	Fc-gamma receptor signaling pathway involved in phagocytosis	17	73	2.34	2.76e-33	9606.ENSP00000228825,9606.ENSP00000263238,9606.ENSP00000294742,9606.ENSP00000295685,9606.ENSP00000316338,9606.ENSP00000348461,9606.ENSP00000354251,9606.ENSP00000361423,9606.ENSP00000365312,9606.ENSP00000365891,9606.ENSP00000367220,9606.ENSP00000388169,9606.ENSP00000417273,9606.ENSP00000432472,9606.ENSP00000444645,9606.ENSP00000481038,9606.ENSP00000483313	ARPC3,ACTR3,ARPC5,ARPC2,BAIAP2,RAC1,NCKAP1,ABL1,ABI1,WAS,ACTR2,ARPC4,NCK1,BRK1,CYFIP2,CYFIP1,WASF2
GO:0032271	Regulation of protein polymerization	19	232	1.88	2.94e-31	9606.ENSP00000228825,9606.ENSP00000263238,9606.ENSP00000294742,9606.ENSP00000295685,9606.ENSP00000295851,9606.ENSP00000316338,9606.ENSP00000335055,9606.ENSP00000348461,9606.ENSP00000354251,9606.ENSP00000361423,9606.ENSP00000365891,9606.ENSP00000367220,9606.ENSP00000376368,9606.ENSP00000388169,9606.ENSP00000417273,9606.ENSP00000432472,9606.ENSP00000444645,9606.ENSP00000481038,9606.ENSP00000483313	ARPC3,ACTR3,ARPC5,ARPC2,ABI2,BAIAP2,WASF3,RAC1,NCKAP1,ABL1,WAS,ACTR2,WASF1,ARPC4,NCK1,BRK1,CYFIP2,CYFIP1,WASF2
GO:0032956	Regulation of actin cytoskeleton organization	20	348	1.73	7.93e-31	9606.ENSP00000228825,9606.ENSP00000263238,9606.ENSP00000294742,9606.ENSP00000295685,9606.ENSP00000295851,9606.ENSP00000316338,9606.ENSP00000335055,9606.ENSP00000348461,9606.ENSP00000354251,9606.ENSP00000361423,9606.ENSP00000365891,9606.ENSP00000367220,9606.ENSP00000376368,9606.ENSP00000388169,9606.ENSP00000417273,9606.ENSP00000427562,9606.ENSP00000432472,9606.ENSP00000444645,9606.ENSP00000481038,…	ARPC3,ACTR3,ARPC5,ARPC2,ABI2,BAIAP2,WASF3,RAC1,NCKAP1,ABL1,WAS,ACTR2,WASF1,ARPC4,NCK1,ABL2,BRK1,CYFIP2,CYFIP1,WASF2
GO:0032273	Positive regulation of protein polymerization	17	128	2.09	2.45e-30	9606.ENSP00000228825,9606.ENSP00000263238,9606.ENSP00000294742,9606.ENSP00000295685,9606.ENSP00000295851,9606.ENSP00000316338,9606.ENSP00000335055,9606.ENSP00000348461,9606.ENSP00000354251,9606.ENSP00000365891,9606.ENSP00000367220,9606.ENSP00000376368,9606.ENSP00000388169,9606.ENSP00000417273,9606.ENSP00000432472,9606.ENSP00000481038,9606.ENSP00000483313	ARPC3,ACTR3,ARPC5,ARPC2,ABI2,BAIAP2,WASF3,RAC1,NCKAP1,WAS,ACTR2,WASF1,ARPC4,NCK1,BRK1,CYFIP1,WASF2
GO:0110053	Regulation of actin filament organization	19	273	1.81	3.59e-30	9606.ENSP00000228825,9606.ENSP00000263238,9606.ENSP00000294742,9606.ENSP00000295685,9606.ENSP00000295851,9606.ENSP00000316338,9606.ENSP00000335055,9606.ENSP00000348461,9606.ENSP00000354251,9606.ENSP00000361423,9606.ENSP00000365891,9606.ENSP00000367220,9606.ENSP00000376368,9606.ENSP00000388169,9606.ENSP00000417273,9606.ENSP00000432472,9606.ENSP00000444645,9606.ENSP00000481038,9606.ENSP00000483313	ARPC3,ACTR3,ARPC5,ARPC2,ABI2,BAIAP2,WASF3,RAC1,NCKAP1,ABL1,WAS,ACTR2,WASF1,ARPC4,NCK1,BRK1,CYFIP2,CYFIP1,WASF2
GO:0030838	Positive regulation of actin filament polymerization	16	91	2.21	4.84e-30	9606.ENSP00000228825,9606.ENSP00000263238,9606.ENSP00000294742,9606.ENSP00000295685,9606.ENSP00000295851,9606.ENSP00000316338,9606.ENSP00000335055,9606.ENSP00000354251,9606.ENSP00000365891,9606.ENSP00000367220,9606.ENSP00000376368,9606.ENSP00000388169,9606.ENSP00000417273,9606.ENSP00000432472,9606.ENSP00000481038,9606.ENSP00000483313	ARPC3,ACTR3,ARPC5,ARPC2,ABI2,BAIAP2,WASF3,NCKAP1,WAS,ACTR2,WASF1,ARPC4,NCK1,BRK1,CYFIP1,WASF2
GO:1902905	Positive regulation of supramolecular fiber organization	18	198	1.93	4.84e-30	9606.ENSP00000228825,9606.ENSP00000263238,9606.ENSP00000294742,9606.ENSP00000295685,9606.ENSP00000295851,9606.ENSP00000316338,9606.ENSP00000335055,9606.ENSP00000348461,9606.ENSP00000354251,9606.ENSP00000361423,9606.ENSP00000365891,9606.ENSP00000367220,9606.ENSP00000376368,9606.ENSP00000388169,9606.ENSP00000417273,9606.ENSP00000432472,9606.ENSP00000481038,9606.ENSP00000483313	ARPC3,ACTR3,ARPC5,ARPC2,ABI2,BAIAP2,WASF3,RAC1,NCKAP1,ABL1,WAS,ACTR2,WASF1,ARPC4,NCK1,BRK1,CYFIP1,WASF2
GO:0051495	Positive regulation of cytoskeleton organization	18	220	1.88	2.4e-29	9606.ENSP00000228825,9606.ENSP00000263238,9606.ENSP00000294742,9606.ENSP00000295685,9606.ENSP00000295851,9606.ENSP00000316338,9606.ENSP00000335055,9606.ENSP00000348461,9606.ENSP00000354251,9606.ENSP00000361423,9606.ENSP00000365891,9606.ENSP00000367220,9606.ENSP00000376368,9606.ENSP00000388169,9606.ENSP00000417273,9606.ENSP00000432472,9606.ENSP00000481038,9606.ENSP00000483313	ARPC3,ACTR3,ARPC5,ARPC2,ABI2,BAIAP2,WASF3,RAC1,NCKAP1,ABL1,WAS,ACTR2,WASF1,ARPC4,NCK1,BRK1,CYFIP1,WASF2
GO:0030833	Regulation of actin filament polymerization	17	173	1.96	1.64e-28	9606.ENSP00000228825,9606.ENSP00000263238,9606.ENSP00000294742,9606.ENSP00000295685,9606.ENSP00000295851,9606.ENSP00000316338,9606.ENSP00000335055,9606.ENSP00000354251,9606.ENSP00000365891,9606.ENSP00000367220,9606.ENSP00000376368,9606.ENSP00000388169,9606.ENSP00000417273,9606.ENSP00000432472,9606.ENSP00000444645,9606.ENSP00000481038,9606.ENSP00000483313	ARPC3,ACTR3,ARPC5,ARPC2,ABI2,BAIAP2,WASF3,NCKAP1,WAS,ACTR2,WASF1,ARPC4,NCK1,BRK1,CYFIP2,CYFIP1,WASF2
GO:0032535	Regulation of cellular component size	19	383	1.66	8.1e-28	9606.ENSP00000228825,9606.ENSP00000263238,9606.ENSP00000294742,9606.ENSP00000295685,9606.ENSP00000295851,9606.ENSP00000316338,9606.ENSP00000335055,9606.ENSP00000348461,9606.ENSP00000354251,9606.ENSP00000361423,9606.ENSP00000365891,9606.ENSP00000367220,9606.ENSP00000376368,9606.ENSP00000388169,9606.ENSP00000417273,9606.ENSP00000432472,9606.ENSP00000444645,9606.ENSP00000481038,9606.ENSP00000483313	ARPC3,ACTR3,ARPC5,ARPC2,ABI2,BAIAP2,WASF3,RAC1,NCKAP1,ABL1,WAS,ACTR2,WASF1,ARPC4,NCK1,BRK1,CYFIP2,CYFIP1,WASF2
GO:MF
#term ID	term description	observed gene count	background gene count	strength	false discovery rate	matching proteins in your network (IDs)	matching proteins in your network (labels)
GO:0003779	Actin binding	13	438	1.44	2.4e-13	9606.ENSP00000228825,9606.ENSP00000263238,9606.ENSP00000294742,9606.ENSP00000295685,9606.ENSP00000335055,9606.ENSP00000361423,9606.ENSP00000365891,9606.ENSP00000367220,9606.ENSP00000376368,9606.ENSP00000388169,9606.ENSP00000427562,9606.ENSP00000481038,9606.ENSP00000483313	ARPC3,ACTR3,ARPC5,ARPC2,WASF3,ABL1,WAS,ACTR2,WASF1,ARPC4,ABL2,CYFIP1,WASF2
GO:0008092	Cytoskeletal protein binding	14	973	1.13	8.41e-11	9606.ENSP00000228825,9606.ENSP00000263238,9606.ENSP00000294742,9606.ENSP00000295685,9606.ENSP00000335055,9606.ENSP00000361423,9606.ENSP00000365312,9606.ENSP00000365891,9606.ENSP00000367220,9606.ENSP00000376368,9606.ENSP00000388169,9606.ENSP00000427562,9606.ENSP00000481038,9606.ENSP00000483313	ARPC3,ACTR3,ARPC5,ARPC2,WASF3,ABL1,ABI1,WAS,ACTR2,WASF1,ARPC4,ABL2,CYFIP1,WASF2
GO:0005200	Structural constituent of cytoskeleton	6	104	1.73	1.49e-06	9606.ENSP00000228825,9606.ENSP00000263238,9606.ENSP00000294742,9606.ENSP00000295685,9606.ENSP00000367220,9606.ENSP00000388169	ARPC3,ACTR3,ARPC5,ARPC2,ACTR2,ARPC4
GO:0005515	Protein binding	20	7026	0.42	1.45e-05	9606.ENSP00000228825,9606.ENSP00000263238,9606.ENSP00000294742,9606.ENSP00000295685,9606.ENSP00000295851,9606.ENSP00000316338,9606.ENSP00000335055,9606.ENSP00000348461,9606.ENSP00000361423,9606.ENSP00000365312,9606.ENSP00000365891,9606.ENSP00000367220,9606.ENSP00000376368,9606.ENSP00000388169,9606.ENSP00000417273,9606.ENSP00000427562,9606.ENSP00000432472,9606.ENSP00000444645,9606.ENSP00000481038,…	ARPC3,ACTR3,ARPC5,ARPC2,ABI2,BAIAP2,WASF3,RAC1,ABL1,ABI1,WAS,ACTR2,WASF1,ARPC4,NCK1,ABL2,BRK1,CYFIP2,CYFIP1,WASF2
GO:0017124	SH3 domain binding	5	129	1.56	0.00017	9606.ENSP00000295851,9606.ENSP00000361423,9606.ENSP00000365312,9606.ENSP00000365891,9606.ENSP00000483313	ABI2,ABL1,ABI1,WAS,WASF2
GO:0071933	Arp2/3 complex binding	3	12	2.37	0.00026	9606.ENSP00000335055,9606.ENSP00000376368,9606.ENSP00000483313	WASF3,WASF1,WASF2
GO:0070064	Proline-rich region binding	3	19	2.17	0.00075	9606.ENSP00000295851,9606.ENSP00000316338,9606.ENSP00000361423	ABI2,BAIAP2,ABL1
GO:0008093	Cytoskeletal anchor activity	3	21	2.12	0.00085	9606.ENSP00000295851,9606.ENSP00000316338,9606.ENSP00000417273	ABI2,BAIAP2,NCK1
GO:0044877	Protein-containing complex binding	9	1216	0.84	0.00085	9606.ENSP00000335055,9606.ENSP00000348461,9606.ENSP00000361423,9606.ENSP00000365891,9606.ENSP00000376368,9606.ENSP00000427562,9606.ENSP00000432472,9606.ENSP00000481038,9606.ENSP00000483313	WASF3,RAC1,ABL1,WAS,WASF1,ABL2,BRK1,CYFIP1,WASF2
GO:0034237	Protein kinase A regulatory subunit binding	3	25	2.05	0.0011	9606.ENSP00000335055,9606.ENSP00000376368,9606.ENSP00000483313	WASF3,WASF1,WASF2
GO:CC
#term ID	term description	observed gene count	background gene count	strength	false discovery rate	matching proteins in your network (IDs)	matching proteins in your network (labels)
GO:0030027	Lamellipodium	14	202	1.81	4.74e-20	9606.ENSP00000228825,9606.ENSP00000263238,9606.ENSP00000294742,9606.ENSP00000295685,9606.ENSP00000295851,9606.ENSP00000335055,9606.ENSP00000348461,9606.ENSP00000354251,9606.ENSP00000365312,9606.ENSP00000367220,9606.ENSP00000376368,9606.ENSP00000432472,9606.ENSP00000481038,9606.ENSP00000483313	ARPC3,ACTR3,ARPC5,ARPC2,ABI2,WASF3,RAC1,NCKAP1,ABI1,ACTR2,WASF1,BRK1,CYFIP1,WASF2
GO:0031252	Cell leading edge	16	425	1.55	5.19e-20	9606.ENSP00000228825,9606.ENSP00000263238,9606.ENSP00000294742,9606.ENSP00000295685,9606.ENSP00000295851,9606.ENSP00000316338,9606.ENSP00000335055,9606.ENSP00000348461,9606.ENSP00000354251,9606.ENSP00000361423,9606.ENSP00000365312,9606.ENSP00000367220,9606.ENSP00000376368,9606.ENSP00000432472,9606.ENSP00000481038,9606.ENSP00000483313	ARPC3,ACTR3,ARPC5,ARPC2,ABI2,BAIAP2,WASF3,RAC1,NCKAP1,ABL1,ABI1,ACTR2,WASF1,BRK1,CYFIP1,WASF2
GO:0031209	SCAR complex	8	10	2.87	9.34e-18	9606.ENSP00000295851,9606.ENSP00000335055,9606.ENSP00000354251,9606.ENSP00000365312,9606.ENSP00000376368,9606.ENSP00000432472,9606.ENSP00000481038,9606.ENSP00000483313	ABI2,WASF3,NCKAP1,ABI1,WASF1,BRK1,CYFIP1,WASF2
GO:0030054	Cell junction	18	2075	0.91	1.27e-12	9606.ENSP00000228825,9606.ENSP00000263238,9606.ENSP00000294742,9606.ENSP00000295685,9606.ENSP00000295851,9606.ENSP00000316338,9606.ENSP00000335055,9606.ENSP00000348461,9606.ENSP00000354251,9606.ENSP00000361423,9606.ENSP00000365312,9606.ENSP00000365891,9606.ENSP00000367220,9606.ENSP00000376368,9606.ENSP00000417273,9606.ENSP00000444645,9606.ENSP00000481038,9606.ENSP00000483313	ARPC3,ACTR3,ARPC5,ARPC2,ABI2,BAIAP2,WASF3,RAC1,NCKAP1,ABL1,ABI1,WAS,ACTR2,WASF1,NCK1,CYFIP2,CYFIP1,WASF2
GO:0070161	Anchoring junction	14	820	1.2	1.73e-12	9606.ENSP00000228825,9606.ENSP00000263238,9606.ENSP00000294742,9606.ENSP00000295685,9606.ENSP00000295851,9606.ENSP00000316338,9606.ENSP00000348461,9606.ENSP00000354251,9606.ENSP00000365891,9606.ENSP00000367220,9606.ENSP00000376368,9606.ENSP00000417273,9606.ENSP00000481038,9606.ENSP00000483313	ARPC3,ACTR3,ARPC5,ARPC2,ABI2,BAIAP2,RAC1,NCKAP1,WAS,ACTR2,WASF1,NCK1,CYFIP1,WASF2
GO:0005856	Cytoskeleton	18	2221	0.88	2.41e-12	9606.ENSP00000228825,9606.ENSP00000263238,9606.ENSP00000294742,9606.ENSP00000295685,9606.ENSP00000295851,9606.ENSP00000316338,9606.ENSP00000335055,9606.ENSP00000348461,9606.ENSP00000354251,9606.ENSP00000361423,9606.ENSP00000365312,9606.ENSP00000365891,9606.ENSP00000367220,9606.ENSP00000376368,9606.ENSP00000388169,9606.ENSP00000427562,9606.ENSP00000432472,9606.ENSP00000483313	ARPC3,ACTR3,ARPC5,ARPC2,ABI2,BAIAP2,WASF3,RAC1,NCKAP1,ABL1,ABI1,WAS,ACTR2,WASF1,ARPC4,ABL2,BRK1,WASF2
GO:0005885	Arp2/3 protein complex	6	11	2.71	2.41e-12	9606.ENSP00000228825,9606.ENSP00000263238,9606.ENSP00000294742,9606.ENSP00000295685,9606.ENSP00000367220,9606.ENSP00000388169	ARPC3,ACTR3,ARPC5,ARPC2,ACTR2,ARPC4
GO:0015629	Actin cytoskeleton	12	477	1.37	2.61e-12	9606.ENSP00000228825,9606.ENSP00000263238,9606.ENSP00000294742,9606.ENSP00000295685,9606.ENSP00000354251,9606.ENSP00000361423,9606.ENSP00000365891,9606.ENSP00000367220,9606.ENSP00000376368,9606.ENSP00000388169,9606.ENSP00000427562,9606.ENSP00000483313	ARPC3,ACTR3,ARPC5,ARPC2,NCKAP1,ABL1,WAS,ACTR2,WASF1,ARPC4,ABL2,WASF2
GO:0042995	Cell projection	18	2287	0.87	3.12e-12	9606.ENSP00000228825,9606.ENSP00000263238,9606.ENSP00000294742,9606.ENSP00000295685,9606.ENSP00000295851,9606.ENSP00000316338,9606.ENSP00000335055,9606.ENSP00000348461,9606.ENSP00000354251,9606.ENSP00000361423,9606.ENSP00000365312,9606.ENSP00000367220,9606.ENSP00000376368,9606.ENSP00000388169,9606.ENSP00000432472,9606.ENSP00000444645,9606.ENSP00000481038,9606.ENSP00000483313	ARPC3,ACTR3,ARPC5,ARPC2,ABI2,BAIAP2,WASF3,RAC1,NCKAP1,ABL1,ABI1,ACTR2,WASF1,ARPC4,BRK1,CYFIP2,CYFIP1,WASF2
GO:0120025	Plasma membrane bounded cell projection	17	2193	0.86	4.79e-11	9606.ENSP00000228825,9606.ENSP00000263238,9606.ENSP00000294742,9606.ENSP00000295685,9606.ENSP00000295851,9606.ENSP00000316338,9606.ENSP00000335055,9606.ENSP00000348461,9606.ENSP00000354251,9606.ENSP00000361423,9606.ENSP00000365312,9606.ENSP00000367220,9606.ENSP00000376368,9606.ENSP00000432472,9606.ENSP00000444645,9606.ENSP00000481038,9606.ENSP00000483313	ARPC3,ACTR3,ARPC5,ARPC2,ABI2,BAIAP2,WASF3,RAC1,NCKAP1,ABL1,ABI1,ACTR2,WASF1,BRK1,CYFIP2,CYFIP1,WASF2
KEGG
#term ID	term description	observed gene count	background gene count	strength	false discovery rate	matching proteins in your network (IDs)	matching proteins in your network (labels)
hsa05130	Pathogenic Escherichia coli infection	15	187	1.87	1.62e-23	9606.ENSP00000228825,9606.ENSP00000294742,9606.ENSP00000295685,9606.ENSP00000316338,9606.ENSP00000335055,9606.ENSP00000354251,9606.ENSP00000361423,9606.ENSP00000365312,9606.ENSP00000376368,9606.ENSP00000388169,9606.ENSP00000417273,9606.ENSP00000432472,9606.ENSP00000444645,9606.ENSP00000481038,9606.ENSP00000483313	ARPC3,ARPC5,ARPC2,BAIAP2,WASF3,NCKAP1,ABL1,ABI1,WASF1,ARPC4,NCK1,BRK1,CYFIP2,CYFIP1,WASF2
hsa04810	Regulation of actin cytoskeleton	12	209	1.73	1.42e-16	9606.ENSP00000228825,9606.ENSP00000294742,9606.ENSP00000295685,9606.ENSP00000295851,9606.ENSP00000316338,9606.ENSP00000354251,9606.ENSP00000376368,9606.ENSP00000388169,9606.ENSP00000432472,9606.ENSP00000444645,9606.ENSP00000481038,9606.ENSP00000483313	ARPC3,ARPC5,ARPC2,ABI2,BAIAP2,NCKAP1,WASF1,ARPC4,BRK1,CYFIP2,CYFIP1,WASF2
hsa05132	Salmonella infection	10	209	1.65	8.82e-13	9606.ENSP00000228825,9606.ENSP00000294742,9606.ENSP00000295685,9606.ENSP00000335055,9606.ENSP00000354251,9606.ENSP00000365312,9606.ENSP00000388169,9606.ENSP00000432472,9606.ENSP00000444645,9606.ENSP00000481038	ARPC3,ARPC5,ARPC2,WASF3,NCKAP1,ABI1,ARPC4,BRK1,CYFIP2,CYFIP1
hsa04666	Fc gamma R-mediated phagocytosis	8	90	1.92	4.75e-12	9606.ENSP00000228825,9606.ENSP00000294742,9606.ENSP00000295685,9606.ENSP00000335055,9606.ENSP00000365891,9606.ENSP00000376368,9606.ENSP00000388169,9606.ENSP00000483313	ARPC3,ARPC5,ARPC2,WASF3,WAS,WASF1,ARPC4,WASF2
hsa05100	Bacterial invasion of epithelial cells	6	70	1.9	9.71e-09	9606.ENSP00000228825,9606.ENSP00000294742,9606.ENSP00000295685,9606.ENSP00000376368,9606.ENSP00000388169,9606.ENSP00000483313	ARPC3,ARPC5,ARPC2,WASF1,ARPC4,WASF2
hsa04520	Adherens junction	5	67	1.84	6.34e-07	9606.ENSP00000316338,9606.ENSP00000335055,9606.ENSP00000365891,9606.ENSP00000376368,9606.ENSP00000483313	BAIAP2,WASF3,WAS,WASF1,WASF2
hsa05131	Shigellosis	6	218	1.41	4.72e-06	9606.ENSP00000228825,9606.ENSP00000294742,9606.ENSP00000295685,9606.ENSP00000376368,9606.ENSP00000388169,9606.ENSP00000483313	ARPC3,ARPC5,ARPC2,WASF1,ARPC4,WASF2
hsa05135	Yersinia infection	5	125	1.57	9.36e-06	9606.ENSP00000263238,9606.ENSP00000316338,9606.ENSP00000365891,9606.ENSP00000367220,9606.ENSP00000483313	ACTR3,BAIAP2,WAS,ACTR2,WASF2
hsa05231	Choline metabolism in cancer	4	96	1.59	0.00013	9606.ENSP00000335055,9606.ENSP00000365891,9606.ENSP00000376368,9606.ENSP00000483313	WASF3,WAS,WASF1,WASF2
hsa04012	ErbB signaling pathway	3	83	1.53	0.0034	9606.ENSP00000361423,9606.ENSP00000417273,9606.ENSP00000427562	ABL1,NCK1,ABL2
