# Supplementary material for: Pan-cancer Analysis of the Disulfidptosis-related Gene NCKAP1 and Its Prognostic Value for Lung Adenocarcinoma
Source: J Cancer. 2023 Oct 9;14(17):3351–67. doi: 10.7150/jca.88650 (PMC10622996; doi:10.7150/jca.88650)
Supplement: Supplementary file 1 — Supplementary tables. [file jcav14p3351s1.zip › Supplementary Table S4.xlsx]

## Sheet: Sheet1
Drug Sensitivity Information for NCKAP1
Negative correlation	Positive correlation
Alectinib	Irofulven
Arsenic trioxide	Kahalide F
Artemether	Trametinib
Artesunate
auranofin
Bendamustine
BN-2629
Carboplatin
Carmustine
Chelerythrine
Chlorambucil
ciclosporin
Cisplatin
Cyclophosphamide
DACARBAZINE
Daunorubicin
Denileukin Diftitox Ontak
Dexrazoxane
DIGOXIN
DMAPT
Docetaxel
Doxorubicin
Dromostanolone Propionate
ENMD-2076
Epirubicin
Eribulin mesilate
Etoposide
Hydroxychloroquine Sulfate
Hydroxyurea
Idarubicin
Ifosfamide
Imexon
Irinotecan
Isotretinoin
Ixabepilone
Lexibulin
LMP-400
Lomustine
M-AMSA
Masoprocol
Megestrol acetate
Melphalan
MITOXANTRONE
Nelfinavir
ONX-0914
Nitrogen mustard
Oxaliplatin
Paclitaxel
Pipobroman
Raloxifene
Raltitrexed
RH1
rifa
Tamoxifen
Teniposide
Thiotepa
timazid
Triethylenemelamine
Uracil mustard
Valrubicin
Voreloxin
XAV-939
XK-469
Zalcitabine
