# Supplementary material for: Pan-cancer Analysis of the Disulfidptosis-related Gene NCKAP1 and Its Prognostic Value for Lung Adenocarcinoma
Source: J Cancer. 2023 Oct 9;14(17):3351–67. doi: 10.7150/jca.88650 (PMC10622996; doi:10.7150/jca.88650)
Supplement: Supplementary file 1 — Supplementary tables. [file jcav14p3351s1.zip › Supplementary Table S5.xlsx]

## Sheet: Sheet1
Title:
Date/Time:	2023-05-27	16:25:34
Device:	qTOWER3/G	3107B-0347
Operator:
Comments:
Colors+Dyes:	Pos	Color Module	Dye	Gain	Meas	Refr
	1	Blue.470.520.11.3	SybrGreen	5	*
Heated Lid:	100°C
TC Protocol:	steps	scan	°C	m:s	goto	loops	delta Temp(°C)	delta Time (s)	ramp (°C/s
	1		95	00:30	0	0	0	0	8
	2		95	00:10	0	0	0	0	8
	3	*	60	00:30	2	39	0	0	6
	4	*	60	00:15	4	35	1	0	5
Melt active:	Yes
Meas. Repeats:	3
Color Comp.:
孔	样品名称	样品类型	组	目的基因	内参基因	目的基因Ct	内参基因Ct	目的基因平均Ct	内参基因平均Ct	目的基因Ct标准偏差	内参基因Ct标准偏差	目的基因Ct的%CV	内参基因 Ct的%CV	目的基因dCt	内参基因dCt	内参基因dCt相对定量平均值	ddCt相对定量	目的基因dCt相对定量标准偏差	内参基因dCt相对定量标准偏差	ddCt相对定量标准偏差	dCt (Ref.Gen – GOI)
A1	1	对照组	组 1		GAPDH		17.07		17.1		0.1		0.57		0	1	1		0.07
A2	1	对照组	组 1		GAPDH		17.2		17.1		0.1		0.57		0	1	1		0.07
A3	1	对照组	组 1		GAPDH		17.01		17.1		0.1		0.57		0	1	1		0.07
A4	2	未知样品	组 1		GAPDH		17.25		17.15		0.1		0.56		-0.06	0.9598	3.1802		0.06
A5	2	未知样品	组 1		GAPDH		17.15		17.15		0.1		0.56		-0.06	0.9598	3.1802		0.06
A6	2	未知样品	组 1		GAPDH		17.06		17.15		0.1		0.56		-0.06	0.9598	3.1802		0.06
孔	样品名称	样品类型	组	目的基因	内参基因	目的基因Ct	内参基因Ct	目的基因平均Ct	内参基因平均Ct	目的基因Ct标准偏差	内参基因Ct标准偏差	目的基因Ct的%CV	内参基因 Ct的%CV	目的基因dCt	内参基因dCt	内参基因dCt相对定量平均值	ddCt相对定量	目的基因dCt相对定量标准偏差	内参基因dCt相对定量标准偏差	ddCt相对定量标准偏差	dCt (Ref.Gen – GOI)
A1	1	对照组	组 1		GAPDH		17.07		17.1		0.1		0.57		0	1	1		0.07
A2	1	对照组	组 1		GAPDH		17.2		17.1		0.1		0.57		0	1	1		0.07
A3	1	对照组	组 1		GAPDH		17.01		17.1		0.1		0.57		0	1	1		0.07
A4	2	未知样品	组 1		GAPDH		17.25		17.15		0.1		0.56		-0.06	0.9598	3.1802		0.06
A5	2	未知样品	组 1		GAPDH		17.15		17.15		0.1		0.56		-0.06	0.9598	3.1802		0.06
A6	2	未知样品	组 1		GAPDH		17.06		17.15		0.1		0.56		-0.06	0.9598	3.1802		0.06
孔	样品名称	样品类型	组	目的基因	内参基因	目的基因Ct	内参基因Ct	目的基因平均Ct	内参基因平均Ct	目的基因Ct标准偏差	内参基因Ct标准偏差	目的基因Ct的%CV	内参基因 Ct的%CV	目的基因dCt	内参基因dCt	内参基因dCt相对定量平均值	ddCt相对定量	目的基因dCt相对定量标准偏差	内参基因dCt相对定量标准偏差	ddCt相对定量标准偏差	dCt (Ref.Gen – GOI)
A1	1	对照组	组 1		GAPDH		17.07		17.1		0.1		0.57		0	1	1		0.07
A2	1	对照组	组 1		GAPDH		17.2		17.1		0.1		0.57		0	1	1		0.07
A3	1	对照组	组 1		GAPDH		17.01		17.1		0.1		0.57		0	1	1		0.07
A4	2	未知样品	组 1		GAPDH		16.68		16.62		0.07		0.44		0.48	1.391	4.1379		0.07
A5	2	未知样品	组 1		GAPDH		16.54		16.62		0.07		0.44		0.48	1.391	4.1379		0.07
A6	2	未知样品	组 1		GAPDH		16.64		16.62		0.07		0.44		0.48	1.391	4.1379		0.07
